# Supplementary material for: mOTUpan: a robust Bayesian approach to leverage metagenome-assembled genomes for core-genome estimation
Source: NAR Genom Bioinform. 2022 Aug 15;4(3):lqac060. doi: 10.1093/nargab/lqac060 (PMC9376867; doi:10.1093/nargab/lqac060)
Supplement: lqac060_Supplemental_Files [file lqac060_supplemental_files.zip]

Archive with 2 entries (2 files):
- Buck_et_al_-_Manuscript_v4_-_supplemental_figures.pdf
- Buck_et_al_-_supplemental_data_v4.zip
